# Supplementary material for: Comparing COVID-19 physical distancing policies: results from a physical distancing intensity coding framework for Botswana, India, Jamaica, Mozambique, Namibia, Ukraine, and the United States
Source: Global Health. 2021 Oct 23;17:124. doi: 10.1186/s12992-021-00770-9 (PMC8541811; doi:10.1186/s12992-021-00770-9)
Supplement: Supplementary file 2 — Additional file 2 [file 12992_2021_770_MOESM2_ESM.xlsx]

## Sheet: Botswana Time Series
Botswana-National Only	2020-03-01	2020-03-02	2020-03-03	2020-03-04	2020-03-05	2020-03-06	2020-03-07	2020-03-08	2020-03-09	2020-03-10	2020-03-11	2020-03-12	2020-03-13	2020-03-14	2020-03-15	2020-03-16	2020-03-17	2020-03-18	2020-03-19	2020-03-20	2020-03-21	2020-03-22	2020-03-23	2020-03-24	2020-03-25	2020-03-26	2020-03-27	2020-03-28	2020-03-29	2020-03-30	2020-03-31	2020-04-01	2020-04-02	2020-04-03	2020-04-04	2020-04-05	2020-04-06	2020-04-07	2020-04-08	2020-04-09	2020-04-10	2020-04-11	2020-04-12	2020-04-13	2020-04-14	2020-04-15	2020-04-16	2020-04-17	2020-04-18
Social Gatherings	0	0	0	0	0	0	0	0	0	0	0	0	0	0	0	3	3	3	3	3	3	3	3	3	3	3	3	3	3	3	3	3	5	5	5	5	5	5	5	5	5	5	5	5	5	5	5	5	5
Religious Gatherings	0	0	0	0	0	0	0	0	0	0	0	0	0	0	0	3	3	3	3	3	3	3	3	3	3	3	3	3	3	3	3	3	5	5	5	5	5	5	5	5	5	5	5	5	5	5	5	5	5
Funerals	0	0	0	0	0	0	0	0	0	0	0	0	0	0	0	3	3	3	3	3	3	3	3	3	3	3	3	3	3	3	3	3	3	3	3	3	3	3	3	3	3	3	3	3	3	3	3	3	3
Stay at Home Orders	0	0	0	0	0	0	0	0	0	0	0	0	0	0	0	0	0	0	0	0	0	0	0	0	0	0	0	0	0	0	0	0	5	5	5	5	5	5	5	5	5	5	5	5	5	5	5	5	5
Restaurants	0	0	0	0	0	0	0	0	0	0	0	0	0	0	0	3	3	3	3	3	3	3	3	3	3	3	3	3	3	3	3	3	4	4	4	4	4	4	4	4	4	4	4	4	4	4	4	4	4
Bars	0	0	0	0	0	0	0	0	0	0	0	0	0	0	0	0	0	0	0	5	5	5	5	5	5	5	5	5	5	5	5	5	5	5	5	5	5	5	5	5	5	5	5	5	5	5	5	5	5
Movie Theatres	0	0	0	0	0	0	0	0	0	0	0	0	0	0	0	0	0	0	0	3	3	3	3	3	3	3	3	3	3	3	3	3	5	5	5	5	5	5	5	5	5	5	5	5	5	5	5	5	5
Hair Salons and Barbers	0	0	0	0	0	0	0	0	0	0	0	0	0	0	0	0	0	0	0	3	3	3	3	3	3	3	3	3	3	3	3	3	5	5	5	5	5	5	5	5	5	5	5	5	5	5	5	5	5
Indoor Gyms	0	0	0	0	0	0	0	0	0	0	0	0	0	0	0	3	3	3	3	3	3	3	3	3	3	3	3	3	3	3	3	3	5	5	5	5	5	5	5	5	5	5	5	5	5	5	5	5	5
Non-Essential Retail Stores	0	0	0	0	0	0	0	0	0	0	0	0	0	0	0	0	0	0	0	3	3	3	3	3	3	3	3	3	3	3	3	3	5	5	5	5	5	5	5	5	5	5	5	5	5	5	5	5	5
Childcare/Early Learning	0	0	0	0	0	0	0	0	0	0	0	0	0	0	0	0	0	0	0	0	0	0	0	0	0	0	0	0	0	0	0	0	5	5	5	5	5	5	5	5	5	5	5	5	5	5	5	5	5
K-12 Schools	0	0	0	0	0	0	0	0	0	0	0	0	0	0	0	0	0	0	0	0	0	0	0	0	0	0	0	0	0	0	0	0	5	5	5	5	5	5	5	5	5	5	5	5	5	5	5	5	5
Higher Educations	0	0	0	0	0	0	0	0	0	0	0	0	0	0	0	0	0	0	0	0	0	0	0	0	0	0	0	0	0	0	0	0	5	5	5	5	5	5	5	5	5	5	5	5	5	5	5	5	5
Nursing Homes	0	0	0	0	0	0	0	0	0	0	0	0	0	0	0	0	0	0	0	0	0	0	0	0	0	0	0	0	0	0	0	0	0	0	0	0	0	0	0	0	0	0	0	0	0	0	0	0	0
Prisons	0	0	0	0	0	0	0	0	0	0	0	0	0	0	0	0	0	0	0	3	3	3	3	3	3	3	3	3	3	3	3	3	3	3	3	3	3	3	3	3	3	3	3	3	3	3	3	3	3
Voting	0	0	0	0	0	0	0	0	0	0	0	0	0	0	0	0	0	0	0	0	0	0	0	0	0	0	0	0	0	0	0	0	0	0	0	0	0	0	0	0	0	0	0	0	0	0	0	0	0
Transportation	0	0	0	0	0	0	0	0	0	0	0	0	0	0	0	0	0	0	0	0	0	0	0	0	0	0	0	0	0	0	0	0	4	4	4	4	4	4	4	4	4	4	4	4	4	4	4	4	4
Daily Total-National Only	0	0	0	0	0	0	0	0	0	0	0	0	0	0	0	15	15	15	15	32	32	32	32	32	32	32	32	32	32	32	32	32	69	69	69	69	69	69	69	69	69	69	69	69	69	69	69	69	69
Daily Average-National Only (17 Domains)	0	0	0	0	0	0	0	0	0	0	0	0	0	0	0	0.882353	0.882353	0.882353	0.882353	1.88235	1.88235	1.88235	1.88235	1.88235	1.88235	1.88235	1.88235	1.88235	1.88235	1.88235	1.88235	1.88235	4.05882	4.05882	4.05882	4.05882	4.05882	4.05882	4.05882	4.05882	4.05882	4.05882	4.05882	4.05882	4.05882	4.05882	4.05882	4.05882	4.05882
Daily Average-National Only (15 Domains)	0	0	0	0	0	0	0	0	0	0	0	0	0	0	0	1	1	1	1	2.13333	2.13333	2.13333	2.13333	2.13333	2.13333	2.13333	2.13333	2.13333	2.13333	2.13333	2.13333	2.13333	4.6	4.6	4.6	4.6	4.6	4.6	4.6	4.6	4.6	4.6	4.6	4.6	4.6	4.6	4.6	4.6	4.6
Daily Average-National Only (14 Domains)	0	0	0	0	0	0	0	0	0	0	0	0	0	0	0	1.07143	1.07143	1.07143	1.07143	2.28571	2.28571	2.28571	2.28571	2.28571	2.28571	2.28571	2.28571	2.28571	2.28571	2.28571	2.28571	2.28571	4.64286	4.64286	4.64286	4.64286	4.64286	4.64286	4.64286	4.64286	4.64286	4.64286	4.64286	4.64286	4.64286	4.64286	4.64286	4.64286	4.64286
17 Domains= all domains
15 Domains= all domains (except voting and nursing homes)
14 Domains= all domains (except voting, nursing homes and transport)
[truncated: 62 more columns]

## Sheet: India Time Series
India - National Only	2020-03-01	2020-03-02	2020-03-03	2020-03-04	2020-03-05	2020-03-06	2020-03-07	2020-03-08	2020-03-09	2020-03-10	2020-03-11	2020-03-12	2020-03-13	2020-03-14	2020-03-15	2020-03-16	2020-03-17	2020-03-18	2020-03-19	2020-03-20	2020-03-21	2020-03-22	2020-03-23	2020-03-24	2020-03-25	2020-03-26	2020-03-27	2020-03-28	2020-03-29	2020-03-30	2020-03-31	2020-04-01	2020-04-02	2020-04-03	2020-04-04	2020-04-05	2020-04-06	2020-04-07	2020-04-08	2020-04-09	2020-04-10	2020-04-11	2020-04-12	2020-04-13	2020-04-14	2020-04-15	2020-04-16	2020-04-17	2020-04-18
Social Gatherings	0	0	0	0	0	0	0	0	0	0	0	0	0	0	0	2	2	2	2	2	2	2	2	5	5	5	5	5	5	5	5	5	5	5	5	5	5	5	5	5	5	5	5	5	5	5	5	5	5
Religious Gatherings	0	0	0	0	0	0	0	0	0	0	0	0	0	0	0	2	2	2	2	2	2	2	2	5	5	5	5	5	5	5	5	5	5	5	5	5	5	5	5	5	5	5	5	5	5	5	5	5	5
Funerals	0	0	0	0	0	0	0	0	0	0	0	0	0	0	0	0	0	0	0	0	0	0	0	3	3	3	3	3	3	3	3	3	3	3	3	3	3	3	3	3	3	3	3	3	3	3	3	3	3
Stay at Home Orders	0	0	0	0	0	0	0	0	0	0	0	0	0	0	0	3	3	3	3	3	3	3	3	3	3	3	3	3	3	3	3	3	3	3	3	3	3	3	3	3	3	3	3	3	3	3	3	3	3
Restaurants	0	0	0	0	0	0	0	0	0	0	0	0	0	0	0	0	0	0	0	0	0	0	0	5	5	5	5	5	5	5	5	5	5	5	5	5	5	5	5	5	5	5	5	5	5	5	5	5	5
Bars	0	0	0	0	0	0	0	0	0	0	0	0	0	0	0	0	0	0	0	0	0	0	0	5	5	5	5	5	5	5	5	5	5	5	5	5	5	5	5	5	5	5	5	5	5	5	5	5	5
Movie Theaters	0	0	0	0	0	0	0	0	0	0	0	0	0	0	0	5	5	5	5	5	5	5	5	5	5	5	5	5	5	5	5	5	5	5	5	5	5	5	5	5	5	5	5	5	5	5	5	5	5
Hair Salons and Barbers	0	0	0	0	0	0	0	0	0	0	0	0	0	0	0	0	0	0	0	0	0	0	0	5	5	5	5	5	5	5	5	5	5	5	5	5	5	5	5	5	5	5	5	5	5	5	5	5	5
Indoor Gyms	0	0	0	0	0	0	0	0	0	0	0	0	0	0	0	5	5	5	5	5	5	5	5	5	5	5	5	5	5	5	5	5	5	5	5	5	5	5	5	5	5	5	5	5	5	5	5	5	5
Non-Essential Retail	0	0	0	0	0	0	0	0	0	0	0	0	0	0	0	0	0	0	0	0	0	0	0	5	5	5	5	5	5	5	5	5	5	5	5	5	5	5	5	5	5	5	5	5	5	5	5	5	5
Childcare/Early Learning	0	0	0	0	0	0	0	0	0	0	0	0	0	0	0	5	5	5	5	5	5	5	5	5	5	5	5	5	5	5	5	5	5	5	5	5	5	5	5	5	5	5	5	5	5	5	5	5	5
K-12 Schools	0	0	0	0	0	0	0	0	0	0	0	0	0	0	0	5	5	5	5	5	5	5	5	5	5	5	5	5	5	5	5	5	5	5	5	5	5	5	5	5	5	5	5	5	5	5	5	5	5
Higher Educations	0	0	0	0	0	0	0	0	0	0	0	0	0	0	0	5	5	5	5	5	5	5	5	5	5	5	5	5	5	5	5	5	5	5	5	5	5	5	5	5	5	5	5	5	5	5	5	5	5
Nursing Homes	0	0	0	0	0	0	0	0	0	0	0	0	0	0	0	0	0	0	0	0	0	0	0	0	0	0	0	0	0	0	0	0	0	0	0	0	0	0	0	0	0	0	0	0	0	0	0	0	0
Prisons	0	0	0	0	0	0	0	0	0	0	0	0	0	0	0	0	0	0	0	0	0	0	0	0	0	0	0	0	0	0	0	0	0	0	0	0	0	0	0	0	0	0	0	0	0	0	0	0	0
Voting	0	0	0	0	0	0	0	0	0	0	0	0	0	0	0	0	0	0	0	0	0	0	0	0	0	0	0	0	0	0	0	0	0	0	0	0	0	0	0	0	0	0	0	0	0	0	0	0	0
Transportation	0	0	0	0	0	0	0	0	0	0	0	0	0	0	0	0	0	0	0	3	3	3	3	3	3	3	3	3	3	3	3	3	3	3	3	3	3	3	3	3	3	3	3	3	3	5	5	5	5
Daily Intensity-National Only	0	0	0	0	0	0	0	0	0	0	0	0	0	0	0	32	32	32	32	35	35	35	35	64	64	64	64	64	64	64	64	64	64	64	64	64	64	64	64	64	64	64	64	64	64	66	66	66	66
Daily Average-National (17 Domains)	0	0	0	0	0	0	0	0	0	0	0	0	0	0	0	1.88235	1.88235	1.88235	1.88235	2.05882	2.05882	2.05882	2.05882	3.76471	3.76471	3.76471	3.76471	3.76471	3.76471	3.76471	3.76471	3.76471	3.76471	3.76471	3.76471	3.76471	3.76471	3.76471	3.76471	3.76471	3.76471	3.76471	3.76471	3.76471	3.76471	3.88235	3.88235	3.88235	3.88235
Daily Average-National (15 Domains)	0	0	0	0	0	0	0	0	0	0	0	0	0	0	0	2.13333	2.13333	2.13333	2.13333	2.33333	2.33333	2.33333	2.33333	4.26667	4.26667	4.26667	4.26667	4.26667	4.26667	4.26667	4.26667	4.26667	4.26667	4.26667	4.26667	4.26667	4.26667	4.26667	4.26667	4.26667	4.26667	4.26667	4.26667	4.26667	4.26667	4.4	4.4	4.4	4.4
Daily Average-National (14 Domains)	0	0	0	0	0	0	0	0	0	0	0	0	0	0	0	2.28571	2.28571	2.28571	2.28571	2.28571	2.28571	2.28571	2.28571	4.35714	4.35714	4.35714	4.35714	4.35714	4.35714	4.35714	4.35714	4.35714	4.35714	4.35714	4.35714	4.35714	4.35714	4.35714	4.35714	4.35714	4.35714	4.35714	4.35714	4.35714	4.35714	4.35714	4.35714	4.35714	4.35714
17 Domains= all domains
15 Domains= all domains (except voting and nursing homes)
14 Domains= all domains (except voting, nursing homes and transport)
[truncated: 62 more columns]

## Sheet: Jamaica Time Series 
Jamaica - National Only	2020-03-01	2020-03-02	2020-03-03	2020-03-04	2020-03-05	2020-03-06	2020-03-07	2020-03-08	2020-03-09	2020-03-10	2020-03-11	2020-03-12	2020-03-13	2020-03-14	2020-03-15	2020-03-16	2020-03-17	2020-03-18	2020-03-19	2020-03-20	2020-03-21	2020-03-22	2020-03-23	2020-03-24	2020-03-25	2020-03-26	2020-03-27	2020-03-28	2020-03-29	2020-03-30	2020-03-31	2020-04-01	2020-04-02	2020-04-03	2020-04-04	2020-04-05	2020-04-06	2020-04-07	2020-04-08	2020-04-09	2020-04-10	2020-04-11	2020-04-12	2020-04-13	2020-04-14	2020-04-15	2020-04-16	2020-04-17	2020-04-18
Social Gatherings	0	0	0	0	0	0	0	0	0	0	0	0	0	0	0	0	0	3	3	3	3	3	3	3	3	3	3	3	3	3	3	3	3	3	3	3	3	3	3	3	3	3	3	3	3	3	3	3	3
Religious Gatherings	0	0	0	0	0	0	0	0	0	0	0	0	0	0	0	0	0	3	3	3	3	3	3	3	3	3	3	3	3	3	3	3	3	3	3	3	3	3	3	3	3	3	3	3	3	3	3	3	3
Funerals	0	0	0	0	0	0	0	0	0	0	0	0	0	0	0	0	0	3	3	3	3	3	3	3	3	3	3	3	3	3	3	3	3	3	3	3	3	3	3	3	3	3	3	3	3	3	3	3	3
Stay at Home Orders	0	0	0	0	0	0	0	0	0	0	0	0	0	0	0	0	0	0	0	0	0	0	0	0	3	3	3	3	3	3	3	3	3	3	3	3	3	3	4	4	4	4	4	4	4	4	4	4	4
Restaurants	0	0	0	0	0	0	0	0	0	0	0	0	0	0	0	0	0	4	4	4	4	4	4	4	4	4	4	4	4	4	4	4	4	4	4	4	4	4	4	4	4	4	4	4	4	4	4	4	4
Bars	0	0	0	0	0	0	0	0	0	0	0	0	0	0	0	0	0	5	5	5	5	5	5	5	5	5	5	5	5	5	5	5	5	5	5	5	5	5	5	5	5	5	5	5	5	5	5	5	5
Indoor Movie Theatres	0	0	0	0	0	0	0	0	0	0	0	0	0	0	0	0	0	5	5	5	5	5	5	5	5	5	5	5	5	5	5	5	5	5	5	5	5	5	5	5	5	5	5	5	5	5	5	5	5
Hair Salons and Barbers	0	0	0	0	0	0	0	0	0	0	0	0	0	0	0	0	0	0	0	0	0	0	0	0	3	3	3	3	3	3	3	3	3	3	3	3	3	3	3	3	3	3	3	3	3	3	3	3	3
Indoor Gyms	0	0	0	0	0	0	0	0	0	0	0	0	0	0	0	0	0	5	5	5	5	5	5	5	5	5	5	5	5	5	5	5	5	5	5	5	5	5	5	5	5	5	5	5	5	5	5	5	5
Non-Essential Retail	0	0	0	0	0	0	0	0	0	0	0	0	0	0	0	0	0	3	3	3	3	3	3	3	3	3	3	3	3	3	3	3	3	3	3	3	3	3	3	3	3	3	3	3	3	3	3	3	3
Childcare/Early Learning	0	0	0	0	0	0	0	0	0	0	0	0	5	5	5	5	5	5	5	5	5	5	5	5	5	5	5	5	5	5	5	5	5	5	5	5	5	5	5	5	5	5	5	5	5	5	5	5	5
K-12 Schools	0	0	0	0	0	0	0	0	0	0	0	0	4	4	4	4	4	4	4	4	4	4	4	4	4	4	4	4	4	4	4	4	4	4	4	4	4	4	4	4	4	4	4	4	4	4	4	4	4
Higher Educations	0	0	0	0	0	0	0	0	0	0	0	0	4	4	4	4	4	4	4	4	4	4	4	4	4	4	4	4	4	4	4	4	4	4	4	4	4	4	4	4	4	4	4	4	4	4	4	4	4
Nursing Homes	0	0	0	0	0	0	0	0	0	0	0	0	0	0	0	0	0	0	0	0	0	0	0	0	2	2	2	2	2	2	2	2	2	2	2	2	2	2	2	2	2	2	2	2	2	2	2	2	2
Prisons	0	0	0	0	0	0	0	0	0	0	0	0	0	0	0	3	3	3	3	3	3	3	3	3	3	3	3	3	3	3	3	3	3	3	3	3	3	3	3	3	3	3	3	3	3	3	3	3	3
Voting	0	0	0	0	0	0	0	0	0	0	0	0	0	0	0	0	0	0	0	0	0	0	0	0	0	0	0	0	0	0	0	0	0	0	0	0	0	0	0	0	0	0	0	0	0	0	0	0	0
Transportation	0	0	0	0	0	0	0	0	0	0	0	0	0	0	0	0	0	3	3	3	3	3	3	3	3	3	3	3	3	3	3	3	3	3	3	3	3	3	3	3	3	3	3	3	3	3	3	3	3
Daily Total -National Only	0	0	0	0	0	0	0	0	0	0	0	0	13	13	13	16	16	50	50	50	50	50	50	50	58	58	58	58	58	58	58	58	58	58	58	58	58	58	59	59	59	59	59	59	59	59	59	59	59
Daily Average - National (17 Domains)	0	0	0	0	0	0	0	0	0	0	0	0	0.764706	0.764706	0.764706	0.941176	0.941176	2.94118	2.94118	2.94118	2.94118	2.94118	2.94118	2.94118	3.41176	3.41176	3.41176	3.41176	3.41176	3.41176	3.41176	3.41176	3.41176	3.41176	3.41176	3.41176	3.41176	3.41176	3.47059	3.47059	3.47059	3.47059	3.47059	3.47059	3.47059	3.47059	3.47059	3.47059	3.47059
Daily Average - National (15 Domains)	0	0	0	0	0	0	0	0	0	0	0	0	0.866667	0.866667	0.866667	1.06667	1.06667	3.33333	3.33333	3.33333	3.33333	3.33333	3.33333	3.33333	3.73333	3.73333	3.73333	3.73333	3.73333	3.73333	3.73333	3.73333	3.73333	3.73333	3.73333	3.73333	3.73333	3.73333	3.8	3.8	3.8	3.8	3.8	3.8	3.8	3.8	3.8	3.8	3.8
Daily Average - National (14 Domains)	0	0	0	0	0	0	0	0	0	0	0	0	0.928571	0.928571	0.928571	1.14286	1.14286	3.35714	3.35714	3.35714	3.35714	3.35714	3.35714	3.35714	3.78571	3.78571	3.78571	3.78571	3.78571	3.78571	3.78571	3.78571	3.78571	3.78571	3.78571	3.78571	3.78571	3.78571	3.85714	3.85714	3.85714	3.85714	3.85714	3.85714	3.85714	3.85714	3.85714	3.85714	3.85714
17 Domains= all domains
15 Domains= all domains (except voting and nursing homes)
14 Domains= all domains (except voting, nursing homes and transport)
[truncated: 62 more columns]

## Sheet: Mozambique Time Series
Mozambique-National Only	2020-03-01	2020-03-02	2020-03-03	2020-03-04	2020-03-05	2020-03-06	2020-03-07	2020-03-08	2020-03-09	2020-03-10	2020-03-11	2020-03-12	2020-03-13	2020-03-14	2020-03-15	2020-03-16	2020-03-17	2020-03-18	2020-03-19	2020-03-20	2020-03-21	2020-03-22	2020-03-23	2020-03-24	2020-03-25	2020-03-26	2020-03-27	2020-03-28	2020-03-29	2020-03-30	2020-03-31	2020-04-01	2020-04-02	2020-04-03	2020-04-04	2020-04-05	2020-04-06	2020-04-07	2020-04-08	2020-04-09	2020-04-10	2020-04-11	2020-04-12	2020-04-13	2020-04-14	2020-04-15	2020-04-16	2020-04-17	2020-04-18
Social Gatherings	0	0	0	0	0	0	0	0	0	0	0	0	0	0	2	2	2	2	2	3	3	3	3	3	3	3	3	3	3	3	3	3	3	3	3	3	3	3	3	3	3	3	3	3	3	3	3	3	3
Religious Gatherings	0	0	0	0	0	0	0	0	0	0	0	0	0	0	2	2	2	2	2	3	3	3	3	3	3	3	3	3	3	3	3	5	5	5	5	5	5	5	5	5	5	5	5	5	5	5	5	5	5
Funerals	0	0	0	0	0	0	0	0	0	0	0	0	0	0	0	0	0	0	0	0	0	0	0	0	0	0	0	0	0	0	0	3	3	3	3	3	3	3	3	3	3	3	3	3	3	3	3	3	3
Stay at Home Orders	0	0	0	0	0	0	0	0	0	0	0	0	0	0	0	0	0	0	0	0	0	0	0	0	0	0	0	0	0	0	0	0	0	0	0	0	0	0	0	0	0	0	0	0	0	0	0	0	0
Restaurants	0	0	0	0	0	0	0	0	0	0	0	0	0	0	0	0	0	0	0	0	0	0	0	0	0	0	0	0	0	0	0	2	2	2	2	2	2	2	2	2	2	2	2	2	2	2	2	2	2
Bars	0	0	0	0	0	0	0	0	0	0	0	0	0	0	0	0	0	0	0	0	0	0	0	0	0	0	0	0	0	0	0	5	5	5	5	5	5	5	5	5	5	5	5	5	5	5	5	5	5
Movie Theaters	0	0	0	0	0	0	0	0	0	0	0	0	0	0	0	0	0	0	0	0	0	0	0	0	0	0	0	0	0	0	0	5	5	5	5	5	5	5	5	5	5	5	5	5	5	5	5	5	5
Hair Salons and Barbers	0	0	0	0	0	0	0	0	0	0	0	0	0	0	0	0	0	0	0	0	0	0	0	0	0	0	0	0	0	0	0	3	3	3	3	3	3	3	3	3	3	3	3	3	3	3	3	3	3
Indoor Gyms	0	0	0	0	0	0	0	0	0	0	0	0	0	0	0	0	0	0	0	0	0	0	0	0	0	0	0	0	0	0	0	5	5	5	5	5	5	5	5	5	5	5	5	5	5	5	5	5	5
Non-Essential Retail Stores	0	0	0	0	0	0	0	0	0	0	0	0	0	0	0	0	0	0	0	0	0	0	0	0	0	0	0	0	0	0	0	3	3	3	3	3	3	3	3	3	3	3	3	3	3	3	3	3	3
Childcare/Early Learning	0	0	0	0	0	0	0	0	0	0	0	0	0	0	0	0	0	0	0	0	0	0	5	5	5	5	5	5	5	5	5	5	5	5	5	5	5	5	5	5	5	5	5	5	5	5	5	5	5
K-12 Schools	0	0	0	0	0	0	0	0	0	0	0	0	0	0	0	0	0	1	1	1	1	1	5	5	5	5	5	5	5	5	5	5	5	5	5	5	5	5	5	5	5	5	5	5	5	5	5	5	5
Higher Educations	0	0	0	0	0	0	0	0	0	0	0	0	0	0	0	0	0	0	0	0	0	0	5	5	5	5	5	5	5	5	5	5	5	5	5	5	5	5	5	5	5	5	5	5	5	5	5	5	5
Nursing Homes	0	0	0	0	0	0	0	0	0	0	0	0	0	0	0	0	0	0	0	0	0	0	0	0	0	0	0	0	0	0	0	0	0	0	0	0	0	0	0	0	0	0	0	0	0	0	0	0	0
Prisons	0	0	0	0	0	0	0	0	0	0	0	0	0	0	0	0	0	0	0	0	0	0	0	0	0	0	0	0	0	0	0	3	3	3	3	3	3	3	3	3	3	3	3	5	5	5	5	5	5
Voting	0	0	0	0	0	0	0	0	0	0	0	0	0	0	0	0	0	0	0	0	0	0	0	0	0	0	0	0	0	0	0	0	0	0	0	0	0	0	0	0	0	0	0	0	0	0	0	0	0
Transportation	0	0	0	0	0	0	0	0	0	0	0	0	0	0	0	0	0	0	0	0	0	0	0	0	0	0	0	0	0	0	0	0	5	5	5	5	5	5	5	4	4	4	4	4	4	4	4	4	4
Daily Intensity-National Only	0	0	0	0	0	0	0	0	0	0	0	0	0	0	4	4	4	5	5	7	7	7	21	21	21	21	21	21	21	21	21	52	57	57	57	57	57	57	57	56	56	56	56	58	58	58	58	58	58
Daily Average-National (17 Domains)	0	0	0	0	0	0	0	0	0	0	0	0	0	0	0.235294	0.235294	0.235294	0.294118	0.294118	0.411765	0.411765	0.411765	1.23529	1.23529	1.23529	1.23529	1.23529	1.23529	1.23529	1.23529	1.23529	3.05882	3.35294	3.35294	3.35294	3.35294	3.35294	3.35294	3.35294	3.29412	3.29412	3.29412	3.29412	3.41176	3.41176	3.41176	3.41176	3.41176	3.41176
Daily Average-National (15 Domains)	0	0	0	0	0	0	0	0	0	0	0	0	0	0	0.266667	0.266667	0.266667	0.333333	0.333333	0.466667	0.466667	0.466667	1.4	1.4	1.4	1.4	1.4	1.4	1.4	1.4	1.4	3.46667	3.8	3.8	3.8	3.8	3.8	3.8	3.8	3.73333	3.73333	3.73333	3.73333	3.86667	3.86667	3.86667	3.86667	3.86667	3.86667
Daily Average-National (14 Domains)	0	0	0	0	0	0	0	0	0	0	0	0	0	0	0.285714	0.285714	0.285714	0.357143	0.357143	0.5	0.5	0.5	1.5	1.5	1.5	1.5	1.5	1.5	1.5	1.5	1.5	3.71429	3.71429	3.71429	3.71429	3.71429	3.71429	3.71429	3.71429	3.71429	3.71429	3.71429	3.71429	3.85714	3.85714	3.85714	3.85714	3.85714	3.85714
17 Domains= all domains
15 Domains= all domains (except voting and nursing homes)
14 Domains= all domains (except voting, nursing homes and transport)
[truncated: 62 more columns]

## Sheet: Namibia Time Series  
Namibia-National Only	2020-03-01	2020-03-02	2020-03-03	2020-03-04	2020-03-05	2020-03-06	2020-03-07	2020-03-08	2020-03-09	2020-03-10	2020-03-11	2020-03-12	2020-03-13	2020-03-14	2020-03-15	2020-03-16	2020-03-17	2020-03-18	2020-03-19	2020-03-20	2020-03-21	2020-03-22	2020-03-23	2020-03-24	2020-03-25	2020-03-26	2020-03-27	2020-03-28	2020-03-29	2020-03-30	2020-03-31	2020-04-01	2020-04-02	2020-04-03	2020-04-04	2020-04-05	2020-04-06	2020-04-07	2020-04-08	2020-04-09	2020-04-10	2020-04-11	2020-04-12	2020-04-13	2020-04-14	2020-04-15	2020-04-16	2020-04-17	2020-04-18
Social Gatherings	0	0	0	0	0	0	0	0	0	0	0	0	0	0	0	0	0	0	0	0	0	0	0	0	0	0	0	3	3	3	3	3	3	3	3	3	3	3	3	3	3	3	3	3	3	3	3	3	3
Religious Gatherings	0	0	0	0	0	0	0	0	0	0	0	0	0	0	0	0	0	0	0	0	0	0	0	0	0	0	0	3	3	3	3	3	3	3	3	3	3	3	3	3	3	3	3	3	3	3	3	3	3
Funerals	0	0	0	0	0	0	0	0	0	0	0	0	0	0	0	0	0	0	0	0	0	0	0	0	0	0	0	3	3	3	3	3	3	3	3	3	3	3	3	3	3	3	3	3	3	3	3	3	3
Stay at Home Orders	0	0	0	0	0	0	0	0	0	0	0	0	0	0	0	0	0	0	0	0	0	0	0	0	0	0	0	5	5	5	5	5	5	5	5	5	5	5	5	5	5	5	5	5	5	5	5	5	5
Restaurants	0	0	0	0	0	0	0	0	0	0	0	0	0	0	0	0	0	0	0	0	0	0	0	0	0	0	0	4	4	4	4	4	4	4	4	4	4	4	4	4	4	4	4	4	4	4	4	4	4
Bars	0	0	0	0	0	0	0	0	0	0	0	0	0	0	0	0	0	0	0	0	0	0	0	0	0	0	0	5	5	5	5	5	5	5	5	5	5	5	5	5	5	5	5	5	5	5	5	5	5
Places of Amusement and Entertainment	0	0	0	0	0	0	0	0	0	0	0	0	0	0	0	0	0	0	0	0	0	0	0	0	0	0	0	5	5	5	5	5	5	5	5	5	5	5	5	5	5	5	5	5	5	5	5	5	5
Personal Care Businesses	0	0	0	0	0	0	0	0	0	0	0	0	0	0	0	0	0	0	0	0	0	0	0	0	0	0	0	5	5	5	5	5	5	5	5	5	5	5	5	5	5	5	5	5	5	5	5	5	5
Indoor Gyms	0	0	0	0	0	0	0	0	0	0	0	0	0	0	0	0	0	0	0	0	0	0	0	0	0	0	0	5	5	5	5	5	5	5	5	5	5	5	5	5	5	5	5	5	5	5	5	5	5
Other Non-Essential Businesses	0	0	0	0	0	0	0	0	0	0	0	0	0	0	0	0	0	0	0	0	0	0	0	0	0	0	0	5	5	5	5	5	5	5	5	5	5	5	5	5	5	5	5	5	5	5	5	5	5
Childcare/Early Learning	0	0	0	0	0	0	0	0	0	0	0	0	0	0	0	0	0	0	0	0	0	0	0	0	0	0	0	5	5	5	5	5	5	5	5	5	5	5	5	5	5	5	5	5	5	5	5	4	4
K-12 Schools	0	0	0	0	0	0	0	0	0	0	0	0	0	0	0	0	0	0	0	0	0	0	0	0	0	0	0	5	5	5	5	5	5	5	5	5	5	5	5	5	5	5	5	5	5	5	5	5	5
Higher Educations	0	0	0	0	0	0	0	0	0	0	0	0	0	0	0	0	0	0	0	0	0	0	0	0	0	0	0	5	5	5	5	5	5	5	5	5	5	5	5	5	5	5	5	5	5	5	5	5	5
Nursing Homes	0	0	0	0	0	0	0	0	0	0	0	0	0	0	0	0	0	0	0	0	0	0	0	0	0	0	0	0	0	0	0	0	0	0	0	0	0	0	0	0	0	0	0	0	0	0	0	0	0
Prisons	0	0	0	0	0	0	0	0	0	0	0	0	0	0	0	0	0	0	0	0	0	0	0	0	0	0	0	0	0	0	0	0	0	0	0	0	0	0	0	0	0	0	0	0	0	0	0	0	0
Voting	0	0	0	0	0	0	0	0	0	0	0	0	0	0	0	0	0	0	0	0	0	0	0	0	0	0	0	0	0	0	0	0	0	0	0	0	0	0	0	0	0	0	0	0	0	0	0	0	0
Transportation	0	0	0	0	0	0	0	0	0	0	0	0	0	0	0	0	0	0	0	0	0	0	0	0	0	0	0	3	3	3	3	3	3	3	3	3	3	3	3	3	3	3	3	3	3	3	3	3	3
Daily Intensity-National Only	0	0	0	0	0	0	0	0	0	0	0	0	0	0	0	0	0	0	0	0	0	0	0	0	0	0	0	61	61	61	61	61	61	61	61	61	61	61	61	61	61	61	61	61	61	61	61	60	60
Daily Average-National (17 Domains)	0	0	0	0	0	0	0	0	0	0	0	0	0	0	0	0	0	0	0	0	0	0	0	0	0	0	0	3.58824	3.58824	3.58824	3.58824	3.58824	3.58824	3.58824	3.58824	3.58824	3.58824	3.58824	3.58824	3.58824	3.58824	3.58824	3.58824	3.58824	3.58824	3.58824	3.58824	3.52941	3.52941
Daily Average-National (15 Domains)	0	0	0	0	0	0	0	0	0	0	0	0	0	0	0	0	0	0	0	0	0	0	0	0	0	0	0	4.06667	4.06667	4.06667	4.06667	4.06667	4.06667	4.06667	4.06667	4.06667	4.06667	4.06667	4.06667	4.06667	4.06667	4.06667	4.06667	4.06667	4.06667	4.06667	4.06667	4	4
Daily Average-National (14 Domains)	0	0	0	0	0	0	0	0	0	0	0	0	0	0	0	0	0	0	0	0	0	0	0	0	0	0	0	4.14286	4.14286	4.14286	4.14286	4.14286	4.14286	4.14286	4.14286	4.14286	4.14286	4.14286	4.14286	4.14286	4.14286	4.14286	4.14286	4.14286	4.14286	4.14286	4.14286	4.07143	4.07143
17 Domains= all domains
15 Domains= all domains (except voting and nursing homes)
14 Domains= all domains (except voting, nursing homes and transport)
[truncated: 62 more columns]

## Sheet: Ukraine Time Series
Ukraine-National Only	2020-03-01	2020-03-02	2020-03-03	2020-03-04	2020-03-05	2020-03-06	2020-03-07	2020-03-08	2020-03-09	2020-03-10	2020-03-11	2020-03-12	2020-03-13	2020-03-14	2020-03-15	2020-03-16	2020-03-17	2020-03-18	2020-03-19	2020-03-20	2020-03-21	2020-03-22	2020-03-23	2020-03-24	2020-03-25	2020-03-26	2020-03-27	2020-03-28	2020-03-29	2020-03-30	2020-03-31	2020-04-01	2020-04-02	2020-04-03	2020-04-04	2020-04-05	2020-04-06	2020-04-07	2020-04-08	2020-04-09	2020-04-10	2020-04-11	2020-04-12	2020-04-13	2020-04-14	2020-04-15	2020-04-16	2020-04-17	2020-04-18
Social Gatherings	0	0	0	0	0	0	0	0	0	0	0	0	0	0	0	0	3	3	3	3	3	3	3	3	3	3	3	3	3	3	3	3	3	3	3	3	3	3	3	3	3	3	3	3	3	3	3	3	3
Religious Gatherings	0	0	0	0	0	0	0	0	0	0	0	0	0	0	0	0	4	4	4	4	4	3	3	3	3	3	3	3	3	3	3	3	3	3	3	3	3	3	3	3	3	3	3	3	3	3	3	3	3
Funerals	0	0	0	0	0	0	0	0	0	0	0	0	0	0	0	0	3	3	3	3	3	3	3	3	3	3	3	3	3	3	3	3	3	3	3	3	3	3	3	3	3	3	3	3	3	3	3	3	3
Stay at Home Orders	0	0	0	0	0	0	0	0	0	0	0	0	0	0	0	0	0	0	0	0	0	0	0	0	0	0	0	0	0	0	0	0	3	3	3	3	5	5	5	5	5	5	5	5	5	5	5	5	5
Restaurants	0	0	0	0	0	0	0	0	0	0	0	0	0	0	0	0	4	4	4	4	4	4	4	4	4	4	4	4	4	4	4	4	4	4	4	4	4	4	4	4	4	4	4	4	4	4	4	4	4
Bars	0	0	0	0	0	0	0	0	0	0	0	0	0	0	0	0	5	5	5	5	5	5	5	5	5	5	5	5	5	5	5	5	5	5	5	5	5	5	5	5	5	5	5	5	5	5	5	5	5
Movie Theaters	0	0	0	0	0	0	0	0	0	0	0	0	0	0	0	0	5	5	5	5	5	5	5	5	5	5	5	5	5	5	5	5	5	5	5	5	5	5	5	5	5	5	5	5	5	5	5	5	5
Hair Salons and Barbers	0	0	0	0	0	0	0	0	0	0	0	0	0	0	0	0	5	5	5	5	5	5	5	5	5	5	5	5	5	5	5	5	5	5	5	5	5	5	5	5	5	5	5	5	5	5	5	5	5
Indoor Gyms	0	0	0	0	0	0	0	0	0	0	0	0	0	0	0	0	5	5	5	5	5	5	5	5	5	5	5	5	5	5	5	5	5	5	5	5	5	5	5	5	5	5	5	5	5	5	5	5	5
Non-Essential Retail Stores	0	0	0	0	0	0	0	0	0	0	0	0	0	0	0	0	0	0	0	0	0	0	0	0	0	0	0	0	0	0	0	0	0	0	0	0	5	5	5	5	5	5	5	5	5	5	5	5	5
Childcare/Early Learning	0	0	0	0	0	0	0	0	0	0	0	5	5	5	5	5	5	5	5	5	5	5	5	5	5	5	5	5	5	5	5	5	5	5	5	5	5	5	5	5	5	5	5	5	5	5	5	5	5
K-12 Schools	0	0	0	0	0	0	0	0	0	0	0	5	5	5	5	5	5	5	5	5	5	5	5	5	5	5	5	5	5	5	5	5	5	5	5	5	5	5	5	5	5	5	5	5	5	5	5	5	5
Higher Educations	0	0	0	0	0	0	0	0	0	0	0	5	5	5	5	5	5	5	5	5	5	5	5	5	5	5	5	5	5	5	5	5	5	5	5	5	5	5	5	5	5	5	5	5	5	5	5	5	5
Nursing Homes	0	0	0	0	0	0	0	0	0	0	0	0	0	0	0	0	0	0	0	0	0	0	0	0	0	0	0	0	0	0	0	0	0	0	0	0	0	0	0	0	0	0	0	0	0	0	0	0	0
Prisons	0	0	0	0	0	0	0	0	0	0	0	0	0	0	0	0	4	4	4	4	4	4	4	4	4	4	4	4	4	4	4	4	4	4	4	4	4	4	4	4	4	4	4	4	4	4	4	4	4
Voting	0	0	0	0	0	0	0	0	0	0	0	0	0	0	0	0	0	0	0	0	0	0	0	0	0	0	0	0	0	0	0	0	0	0	0	0	0	0	0	0	0	0	0	0	0	0	0	0	0
Transportation	0	0	0	0	0	0	0	0	0	0	0	0	0	0	0	0	0	4	4	4	4	4	4	4	4	4	4	4	4	4	4	4	4	4	4	4	4	4	4	4	4	4	4	4	4	4	4	4	4
Daily Intensity-National Only	0	0	0	0	0	0	0	0	0	0	0	15	15	15	15	15	53	57	57	57	57	56	56	56	56	56	56	56	56	56	56	56	59	59	59	59	66	66	66	66	66	66	66	66	66	66	66	66	66
Daily Average-National (17 Domains)	0	0	0	0	0	0	0	0	0	0	0	0.882353	0.882353	0.882353	0.882353	0.882353	3.11765	3.35294	3.35294	3.35294	3.35294	3.29412	3.29412	3.29412	3.29412	3.29412	3.29412	3.29412	3.29412	3.29412	3.29412	3.29412	3.47059	3.47059	3.47059	3.47059	3.88235	3.88235	3.88235	3.88235	3.88235	3.88235	3.88235	3.88235	3.88235	3.88235	3.88235	3.88235	3.88235
Daily Average-Natioanl (15 Domains)	0	0	0	0	0	0	0	0	0	0	0	1	1	1	1	1	3.53333	3.8	3.8	3.8	3.8	3.73333	3.73333	3.73333	3.73333	3.73333	3.73333	3.73333	3.73333	3.73333	3.73333	3.73333	3.93333	3.93333	3.93333	3.93333	4.4	4.4	4.4	4.4	4.4	4.4	4.4	4.4	4.4	4.4	4.4	4.4	4.4
Daily Average-National (14 Domains)	0	0	0	0	0	0	0	0	0	0	0	1.07143	1.07143	1.07143	1.07143	1.07143	3.78571	3.78571	3.78571	3.78571	3.78571	3.71429	3.71429	3.71429	3.71429	3.71429	3.71429	3.71429	3.71429	3.71429	3.71429	3.71429	3.92857	3.92857	3.92857	3.92857	4.42857	4.42857	4.42857	4.42857	4.42857	4.42857	4.42857	4.42857	4.42857	4.42857	4.42857	4.42857	4.42857
17 Domains= all domains
15 Domains= all domains (except voting and nursing homes)
14 Domains= all domains (except voting, nursing homes and transport)
[truncated: 62 more columns]

## Sheet: Policy Coding Notes
Domain	Declaration of Emergency	Social Gatherings	Social Gatherings	Social Gatherings	Social Gatherings	Social Gatherings	Social Gatherings	Religious Gatherings	Religious Gatherings	Religious Gatherings	Religious Gatherings	Religious Gatherings	Religious Gatherings	Funerals	Funerals	Funerals	Funerals	Funerals	Funerals	Stay at Home/Shelter in Place Orders	Stay at Home/Shelter in Place Orders	Stay at Home/Shelter in Place Orders	Stay at Home/Shelter in Place Orders	Stay at Home/Shelter in Place Orders	Stay at Home/Shelter in Place Orders	Restaurants	Restaurants	Restaurants	Restaurants	Restaurants	Restaurants	Bars	Bars	Bars	Bars	Bars	Bars	Indoor Movie Theatres	Indoor Movie Theatres	Indoor Movie Theatres	Indoor Movie Theatres	Indoor Movie Theatres	Indoor Movie Theatres	Hair Salons/Barber Shops	Hair Salons/Barber Shops	Hair Salons/Barber Shops	Hair Salons/Barber Shops	Hair Salons/Barber Shops	Hair Salons/Barber Shops
Level		No recommendations or rules implemented for this domain	Recommendations Only	Mandates - Low (e.g., prohibits large and very large gathering of more than 100-1000 people)	Mandates - Medium (e.g., prohibits medium and large gatherings of more than 10-50 people)	Mandates - High (e.g., prohibits small, medium and large gatherings of people not living in the same household)	Mandates - Very High (e.g., prohibits all non-essential gatherings outside of household, including gatherings of persons living in the same household)	No recommendations or mandates for this domain	Recommendations only (e.g., minimize large gatherings of more than 250-500 or recommendations to use social distancing + and use remote services where possible)	Mandates - Low (e.g., prohibits large religious of 100-250 or more people or occupancy caps of approx. 50% or allows church services if social distancing followed)	Mandates - Medium (e.g., prohibiting medium and large religious gatherings with more than 10-50 people or occupancy caps of 25% or below)	Mandates - High (e.g., prohibits small, medium and large religious gatherings, except for people living in the same household)	Mandates - Very High (e.g., no religious gatherings allowed outside of the household)	No recommendations or mandates for this domain	Recommendations only (e.g., minimize large gatherings of more than 250/500 or recommendations to use social distancing + hygiene protocols, and use remote services where possible)	Mandates - Low (e.g., require social distancing or large occupancy cap)	Mandates - Medium (e.g., prohibits more than 10-50 attendees at funerals; or occupancy caps of approx. 25% or below)	Mandates - High (e.g., funeral attendees must live in the same household)	Mandates - Very High (e.g., prohibiting attendees at funerals)	No recommendations or mandates for this domain	Recommendations Only (e.g., recommendations to stay at home only for vulnerable populations)	Mandates - Low (e.g., only applies to limited groups during specified times, strong social distancing mandate but not a stay at home order)	Mandates - Medium (e.g., only applies to higher risk groups)	Mandates - High (e.g., broadly applicable shelter in place order with exceptions for essential activities)	Mandates - Very High (e.g., all residents stay at home, except for essential activities, plus additional measures to reduce social mobility, a curfew, requiring permits when leaving the home, or limiting only 1 person to leave the home at a time)	No recommendations or mandates for this domain	Recommendations only (e.g., physical distancing in line, limiting hours, limiting occupancy, or closure)	Mandates - Low (e.g., require placing tables 6 feet apart but no occupancy cap)	Mandates - Medium (e.g., limiting occupancy, limiting hours of operation, limiting on-premise consumption to outdoors only)	Mandates - High (e.g., prohibiting on premises dining, but not prohibiting takeout/delivery)	Mandates - Very High (e.g., restaurants ordered closed with no takeaway)	No recommendations or mandates for this domain	Recommendations only (e.g., physical distancing in line, limiting hours, limiting occupancy, or closure)	Mandates - Low (e.g., take steps to require physical distancing in lines or plastic screens in front of registers)	Mandates - Medium (e.g., limiting occupancy, limiting hours of operation, limiting on-premise consumption to outdoors only)	Mandates - High (e.g., prohibiting on premises dining, but not prohibiting takeout/delivery)	Mandates - Very High (e.g., bars ordered closed with no takeaway)	No recommendations or mandates for this domain	Recommendations only (e.g., physical distancing in line, limiting hours, limiting occupancy, or closure)	Mandates - Low (e.g., require physical distancing in lines or plastic screens in front of registers)	Mandates - Medium (e.g., moderate limits on occupancy such as 50% capacity or only requiring that groups sit 6 feet apart but no cap on occupancy)	Mandates - High (e.g., very limited occupancy (e.g., 25% or less))	Mandates - Very High (e.g., must close to the public and prohibit employees from working on premise)	No recommendations or mandates for this domain	Recommendations only (e.g., physical distancing in line, limiting hours, limiting occupancy, or closure)	Mandates - Low (e.g., require physical distancing in lines or plastic screens in front of registers)	Mandates - Medium (e.g., limiting occupancy or requiring appointments)	Mandates - High (e.g., closing some premises to the public, but allowing others to continue to operate with other restrictions in place or allowing employees to continue to work onsite to allow for online-based services)	Mandates - Very High (e.g., closing all premises to the public and prohibiting employees from working on premise)
Bostswana	3/20/20 (emergency declaration)				3/16/20, (gatherings over 50 people prohibited); 3/20 -4/1 (gatherings over 10 people prohibited) 4/2-5/7 (gatherings over 10 people prohibited for essential services) 5/8-5/20 (gatherings over 10 people prohibited) 5/21-7/12 (gatherings over 50 people prohibited) 7/13 (relaxation to 75 persons allowed to attend a social gathering)		4/2-5/7 (national lockdown and gathering of more than 2 people prohibited during lockdown excluding a household or a group of essential services)				3/16-4/1 (religious worship limited to 50 people); 5/8- 7/15 (2 religious services allowed per week, max of 50 people), 7/16( 4 religious services allowed per week, max 75 people)		4/2-5/7 (places of worship must close)				3/16-7/15 (gatherings capped at 50 people), 7/16 (relaxed to 75 persons allowed to attend a funeral and not exceed 2 hours)								4/2-5/20 (stay at home order plus need to complete a form if leaving and only allowed to leave for essential supplies 0800-2000, initially up to April 30th and extended to May 20) , President speech indicated that lockdown restriction will fully lift on May 22)			5/8-6/19 (trade, business, school can reopen if satisfy hygiene/social distancing requirements and can be closed if infected person visits)	3/16-4/1 (limiting restaurant hours and occupancy at 50)	4/2-5/7 (on-premise dining prohibited but takeaway allowed, plus hours restrictions)					5/8-6/19 (trade, business, school can reopen if satisfy hygiene/social distancing requirements and can be closed if infected person visits - hours capped for liquor sellers and days to Wednesday to Sartuday, on-premise consumption only limited to liquor restuarants)		3/20-5/8 (bars closed);			7/13/20 -Opening of theaters and restricted to 75 persons	3/20-4/1 (gatherings capped at 10 people)		4/2-7/13 (movie theaters closed, stay at home order - definition of essential services adopted)			5/8-6/19 (trade, business, school can reopen if infection control procedures in place)	3/20-4/1 (gatherings capped at 10 people)		4/2-5/7 (stay at home order - definition of essential services adopted)
India				3/16-3/23 (cancelling all sporting events)	6/1-6/19 (large gatherings still prohibited but medium gatherings permitted)	5/4-5/31 (gatherings limited to 5 people)	3/24-5/3 (prohibit all gatherings)			3/16-3/23 (impose physical distancing at religious gatherings);	6/8-6/19 (physical distancing required -marriages capped at 50 and funerals capped at 20 people - large gatherings still prohibited)		3/24-6/7 (no religious gatherings)				3/24-6/19 (funerals capped at 20 people)						3/16-3/19 (students stay at home); 3/20-5/3 (gchildren under 10 and elderly stay at home);	5/4-6/19 (stay at home for children still in effect and curfew added 7pm-7am for all others, but no stay at home order for non-vulnerable groups; some form of curfew in effect through June 19)					6/8-6/19 (restaurants can reopen at 50% capacity)		3/24-6/7 (National Guidelines - all business must close except essential listed business and restaurants and bars are not on exempt list)						3/24-6/19 (National Guidelines - all business must close except essential listed business and restaurants and bars are not on exempt list - bars remained closed into Phase 2)						3/16-6/19 (National Guidelines - closing gyms);			6/1-6/19 (salons can reopenwith 6 feet physical distancing)			3/24-5/31 (National Guidelines - all business must close except essential listed)
Jamaica	3/13/20 (emergency declaration declared)				3/18-6/19 [gatherings limited to 20 people on 3/18 and then reduced to 10 people on 3/25];						3/18-6/19 [gatherings limited to 10 people]; extended through 5/31- extended through 6/19 with per sq footage limitation						3/18-6/19 [gatherings limited to 10 people]; extended through 5/31 and expressly applies to funerals; increased to 15 people thourhg 6/19						3/25-4/7 [stay at home order for people over 75 - scheduled to expire 4/7/20]; extended through 4/21/20; extended through 5/7/20; extended through 5/31	4/8-6/19 [curfew, but no stay at home during day]; 4/14/-4/22 [curfews for all groups with some exceptions, but no stay at home during day]; 4/22/20-5/6/20 [curfew for all groups]; curfew extended through 5/31; and extended through 6/19						3/18-6/19 [restaurants considered placement of amusement and limited to takout only - can reopen for on-premise dining as of 7/1]					5/19-6/19 (some bars can reopen with limited occupancy and limited hours)		3/18-5/18 [ bars ordered closed - scheduled to expire 4/23/20; extended through May 6]						3/18-6/19 [places of amusement, including bars, theatres "shall remain closed" - scheduled to expire 4/23/20; extended through May 6]; extended through 5/31				3/25-6/19 [salons and barbers required to limit occupancy and hours]; extended through May 6; 4/22-5/6 (hours of operation limited for all businesses); extended through 5/31
Mozamique -National	4/1-6/19 (emergency declaration in place)			3/15-3/19 (Restrictive measures announced by President Filipe Nyusi: suspend “the organization of, and participation in, events of all types with more than 300 people, and discourage them from taking place in closed spaces and without adequate ventilation. https://clubofmozambique.com/news/covid-19-mozambique-raises-alert-level-and-reinforces-prevention-measures-155183/; No more than 300 persons …	3/20-3/31 (4/1-6/19 gatherings limited to 10 people) (President put the limit down to 50 people. This applies to all meetings. Exceptions for state events, such as sitting of the Mozambican parliament https://clubofmozambique.com/news/coronavirus-mozambique-closes-schools-suspends-visa-issuance-president-155819/; March 31 - April 2 State of Emergency declared: Groups of more than 20 people are pr…					3/15-3/19 (measures announced on March 15 forbidding events with more than 300 people, and discourage them from taking place in closed spaces and without adequate ventilation apply also to religious gatherings. https://clubofmozambique.com/news/covid-19-mozambique-raises-alert-level-and-reinforces-prevention-measures-155183/)	3/20-3/31 (Limit of 50 people applies also to religious services (some churches disregarded the earlier ban). https://clubofmozambique.com/news/coronavirus-mozambique-closes-schools-suspends-visa-issuance-president-155819/) ; 3/31/20 (religious gatherings limited to 20 people)		4/1-6/19 (prohibit all religious gatherings except those that happen in the home)				4/1-6/19 (March 31 - April 2: State of Emergency: Funerals are limited to 20 people (except 10 people if a person died of Covid-19) and all participants must wear masks and stand 1.5 m apart. Groups of more than 20 people are prohibited, including religious services. Boletim da Republica, Lei n.º 1/2020 de 31 de Março Boletim da Republica – Decreto no 12/2020 de 2 de Abril)			3/1-6/19 Beginning of March. Reinforcement of prevention measures (wash your hands, Avoid close contact with people with flu symptoms, Cough etiquette, reinforce your bio-security measures), In health units. No specific rules implemented https://clubofmozambique.com/news/misau-communique-government-reinforces-covid-19-prevention-measures-unabridged-154999/								4/1-6/19 (The Ministry of Tourism issued a detailed list of measures to be observed in hotels, restaurants, casinos, and other leisure institutions, with norms for disinfection, social distancing and workers’ protection. Ministério da Cultura e Turismo. Medidas de prevencao e controlo por coronavirus para estabelecimentos da área do turismo. March 30. No restrictions on restaurants and food stall…									4/1-6/19 (April 2. Bars and stalls selling alcohol (but no restrictions on restaurants and food stalls) Boletim da Republica – Decreto no 12/2020 de 2 de Abril)						4/1-6/19 (April 2. State of Emergency: services closed: discos, games rooms, museums, libraries, gyms, playing fields, beaches (except for fishers), theatres, and monuments. Boletim da Republica – Decreto no 12/2020 de 2 de Abril)				4/1-6/19 (no specific rules for hair salons/barbers, but April 2. Public and private institutions compelled to operate with only one-third of the workforce present in the office or installation; workers must be at least 1.5 meters apart. There should be a rotation with one group coming to work for two weeks, then another group, and then the other. Those not in the office will work from home (seni…
Namibia	3/17/20 (emergency declaration)				3/28-6/1 (gatherings of 10 or more people banned); 6/2-6/19 (gathering cap at 50)						3/28-6/1 (gatherings of 10 or more people banned); 6/2-6/19 (gathering cap at 50)						3/28-6/1 (gatherings of 10 or more people banned); 6/2-6/19 (gathering cap at 50)			6/2-6/19 (no recommendation?)	5/5-6/1 (stay at home recommendation during Stage 2 of reopening)				3/28-5/4 (stay at home applies to all persons and essential workers must have permission letter from employer designating them as essential worker (physical exercise group outsied home limited to 3)				6/2-6/19 (on-premise dining permitted but square footage occupancy cap)	3/28-6/1 (restaurants can only remain open for takeaway - renewed on 5/5 for 28 days)						6/2-6/19 (selling liquor for takeaway is permitted)	3/28-6/1 (bars must close entirely - renewed for 28 days on May 5)					6/2-6/19 (can reopen with square meter occupancy cap)	3/28-6/1 (strict stay at home order and order closing all business not defined as "critical services" - theaters must remain closed for Stage 2 which started on May 5)			5/5-6/19 (can reopen but must use PPE other physical distancing rules will apply but no occupancy cap)			3/28-5/4 (strict stay at home order and order closing all business not defined as "critical services")
Ukraine - National (June 19 update)				6/17-6/19 (the adaptive quarantine extended till July 31)	3/17-6/16 (ban on any public gatherings with more than 10 participants)						3/22-6/19 (religious services with parishioners are allowed subject to one person per 10 sq. m.)	3/17-3/21 ( ban on any religious gatherings with more than 10 participants. Scheduled to expire on April (3) 22)					3/17-6/19 (not more than 10 attendees are allowed, or one person per sq. m., 1.5 m distancing; no kissing of the deceased. Those present during the funerals of people who died because of coronavirus are to be recorded.)			6/5-6/19 (seniors 60+ are not required to stay home)			4/2-4/5 (Seniors 60+ are required to stay home unless there is no one to go shopping for them (but within 2 km area from the place of residence). [adopted on Apr 2, it was rather a requirement rather than recommendation, but in fact very hard to monitor and control, esp. with lonely seniors or, on the contrary, active and still working])		4/6-6/4 (stricter limitations introduced: individuals must always have valid IDs when leaving their homes and wear masks or respirators in public areas, kids under 14 are not allowed in the streets without being accompanied by an adult, no more than two persons are allowed at a time (except for official necessity and when chaperoning children), no visits to parks, squares, recreational areas)			6/5-6/19 (cafes and restaurants are allowed to accept guests in the premises, subject to distancing and anti-epidemic measures in place)*	5/11-6/4 ( Cafes and restaurants can open patios; only two (almost immediately increased to four) people (not counting children under 14) are allowed at a table, all tables should be placed at the distance of 1,5 meters from one another. All customers should wear masks, except for when eating. )	3/17-5/10 (cafes and restaurants are open for take-out and delivery service only. Scheduled to expire on April (3) 22.)				6/5-6/19 (bars are allowed to accept guests in the premises, subject to distancing and anti-epidemic measures in place, except for Kyiv, where the number of patients with COVID-19 exceeds the norm per 100 thousand population)	5/11-6/4 (cafes and restaurants can open patios; only two (almost immediately increased to four) people (not counting children under 14) are allowed at a table, all tables should be placed at the distance of 1,5 meters from one another. All customers should wear masks, except for when eating. )		3/17-5/10 (bars temporarily stop working. Scheduled to expire on April (3) 22.)					As of July 2, only outdoor (drive-in) movie theatres opened. Most shows are broadcast online. July is traditionally a holiday month for theatres.	3/17-6/19 (trade and entertaining enterprises, aquaparks, museums, and cultural establishments, like theatres and cinemas, temporarily stop working. Scheduled to expire on April (3) 22.) .[6/19/20 (places of amusement are still closed, scheduled to open July 2)]				5/11-6/19 (the first relaxation measures begin in the country, including the opening of beauty salons, hairdressers, with strict observation of epidemic measures – disinfection, physical distancing, one client at a time, waiting outside.)		3/17-5/10 (beauty parlors, spa salons, barber shops temporarily stop working. Scheduled to expire on April (3) 22)
[truncated: 55 more columns]

## Sheet: 12 US State Average
US States - 14 Domains	2020-03-01	2020-03-02	2020-03-03	2020-03-04	2020-03-05	2020-03-06	2020-03-07	2020-03-08	2020-03-09	2020-03-10	2020-03-11	2020-03-12	2020-03-13	2020-03-14	2020-03-15	2020-03-16	2020-03-17	2020-03-18	2020-03-19	2020-03-20	2020-03-21	2020-03-22	2020-03-23	2020-03-24	2020-03-25	2020-03-26	2020-03-27	2020-03-28	2020-03-29	2020-03-30	2020-03-31	2020-04-01	2020-04-02	2020-04-03	2020-04-04	2020-04-05	2020-04-06	2020-04-07	2020-04-08	2020-04-09	2020-04-10	2020-04-11	2020-04-12	2020-04-13	2020-04-14	2020-04-15	2020-04-16	2020-04-17	2020-04-18
CA - Adjusted Daily Average	0	0	0	0	0	0	0	0	0	0	0.428571	0.428571	0.428571	0.428571	0.428571	0.642857	0.642857	0.642857	4	4	4	4	4	4.28571	4.28571	4.28571	4.28571	4.28571	4.28571	4.28571	4.28571	4.28571	4.28571	4.28571	4.28571	4.28571	4.28571	4.28571	4.28571	4.28571	4.28571	4.28571	4.28571	4.28571	4.28571	4.28571	4.28571	4.28571	4.28571
CO - Adjusted Daily Average	0	0	0	0	0	0	0	0	0	0	0	0	0	0	0	0	1.28571	1.42857	1.78571	1.78571	1.78571	1.78571	2.07143	2.07143	2.42857	4.21429	4.28571	4.28571	4.28571	4.28571	4.28571	4.28571	4.28571	4.28571	4.28571	4.28571	4.28571	4.28571	4.28571	4.28571	4.28571	4.28571	4.28571	4.28571	4.28571	4.28571	4.28571	4.28571	4.28571
FL - Adjusted Daily Average	0	0	0	0	0	0	0	0	0	0	0	0	0	0	0	0	1.35714	1.35714	1.35714	1.64286	1.64286	1.64286	1.64286	1.92857	1.92857	1.92857	1.92857	1.92857	1.92857	1.94989	1.94989	1.94989	1.94989	3.42857	3.42857	3.42857	3.42857	3.42857	3.42857	3.42857	3.42857	3.42857	3.42857	3.42857	3.42857	3.42857	3.42857	3.42857	3.42857
GA - Adjusted Daily Average	0	0	0	0	0	0	0	0	0	0	0	0	0	0	0	0	0	0.428571	0.428571	0.428571	0.428571	0.428571	2.42857	2.5	2.5	2.5	2.5	2.5	2.5	2.5	2.5	2.28571	2.78571	3.07143	3.07143	3.07143	3.07143	3.07143	3.07143	3.07143	3.07143	3.07143	3.07143	3.07143	3.07143	3.07143	3.07143	3.07143	3.07143
IL - Adjusted Daily Average	0	0	0	0	0	0	0	0	0	0	0	0	0.428571	0.428571	0.428571	1	1.57143	2	2	2.07143	3.71429	3.71429	3.71429	3.71429	3.71429	4	4	4	4	4	4	4	4	4	4	4	4	4	4	4	4	4	4	4	4	4	4	4	4
LA Adjusted Daily Average	0	0	0	0	0	0	0	0	0	0	0	0.214286	0.857143	0.857143	0.857143	2.35714	2.35714	2.35714	2.35714	2.35714	2.35714	2.35714	3.5	3.5	3.5	3.5	3.5	3.5	3.5	3.5	3.5	3.5	3.5	3.5	3.5	3.5	3.5	3.5	3.5	3.57143	3.57143	3.57143	3.57143	3.57143	3.57143	3.57143	3.57143	3.57143	3.57143
MA - Adjusted Daily Average	0	0	0	0	0	0	0	0	0	0	0	0	1	1	1.92857	1.92857	2.21429	2.21429	2.21429	2.21429	2.21429	2.21429	2.5	3.78571	3.78571	3.78571	3.78571	3.78571	3.78571	3.78571	3.78571	3.78571	3.78571	3.78571	3.78571	3.78571	3.78571	3.78571	3.78571	3.78571	3.78571	3.78571	3.78571	3.78571	3.78571	3.78571	3.78571	3.78571	3.78571
NJ - Adjusted Daily Average	0	0	0	0	0	0	0	0	0	0	0	0.214286	0.214286	0.214286	0.214286	2.21429	2.21429	2.78571	2.78571	2.78571	3.28571	3.35714	3.35714	3.71429	3.71429	3.71429	3.71429	3.71429	3.71429	3.71429	3.71429	4	4	4	4	4	4	4	4	4	4	4	4	4	4	4	4	4	4
NY - Adjusted Daily Average	0	0	0	0	0	0	0	0	0	0	0.142857	0.142857	0.571429	0.785714	0.785714	2.28571	2.28571	2.71429	2.78571	3.07143	3.07143	3.71429	3.71429	3.71429	3.71429	3.71429	3.85714	3.85714	3.85714	3.85714	3.85714	3.85714	3.85714	3.85714	3.85714	3.85714	3.85714	3.85714	3.85714	3.85714	3.85714	3.85714	3.85714	3.85714	3.85714	3.85714	3.85714	3.85714	3.85714
PA - Adjusted Daily Average	0	0	0	0	0	0	0	0	0	0	0	0	0	0.5	0.5	0.960554	1.92857	1.92857	1.92857	1.92857	1.92857	1.92857	2.20896	2.29751	2.29851	2.29851	2.56716	2.65672	2.65672	2.77612	2.98507	3.92857	3.92857	3.92857	3.92857	3.92857	3.92857	3.92857	3.92857	4	4.14286	4.14286	4.14286	4.14286	4.14286	4.14286	4.14286	4.14286	4.14286
TX - Adjusted Daily Average	0	0	0	0	0	0	0	0	0	0	0	0	0.214286	0.214286	0.214286	0.214286	0.214286	0.214286	0.214286	2.35714	2.35714	2.35714	2.35714	2.35714	2.35714	2.35714	2.35714	2.35714	2.35714	2.35714	2.28571	2.28571	3.42857	3.42857	3.42857	3.42857	3.42857	3.42857	3.42857	3.42857	3.42857	3.42857	3.42857	3.5	3.5	3.5	3.5	3.5	3.5
WA - Adjusted Daily Average	0	0	0	0	0	0	0	0	0	0	0.032967	0.0549451	0.450549	0.450549	0.450549	2.23626	2.78571	2.85714	2.85714	2.85714	2.85714	2.85714	3.35714	3.35714	3.78571	3.78571	3.78571	3.78571	3.78571	3.92857	3.92857	3.92857	3.92857	3.92857	3.92857	3.92857	3.92857	3.92857	3.92857	3.92857	3.92857	3.92857	3.92857	3.92857	3.92857	4.14286	4.14286	4.14286	4.14286
12-State Average (14 Domains)	0	0	0	0	0	0	0	0	0	0	0.0503663	0.0879121	0.34707	0.406593	0.483974	1.15331	1.57143	1.74405	2.05952	2.29167	2.47024	2.52976	2.90432	3.10217	3.16773	3.34035	3.3806	3.38806	3.38806	3.41169	3.42315	3.50773	3.64463	3.79167	3.79167	3.79167	3.79167	3.79167	3.79167	3.80357	3.81548	3.81548	3.81548	3.82143	3.82143	3.83929	3.83929	3.83929	3.83929
[truncated: 62 more columns]

## Sheet: California
CA - Adjusted	2020-03-01	2020-03-02	2020-03-03	2020-03-04	2020-03-05	2020-03-06	2020-03-07	2020-03-08	2020-03-09	2020-03-10	2020-03-11	2020-03-12	2020-03-13	2020-03-14	2020-03-15	2020-03-16	2020-03-17	2020-03-18	2020-03-19	2020-03-20	2020-03-21	2020-03-22	2020-03-23	2020-03-24	2020-03-25	2020-03-26	2020-03-27	2020-03-28	2020-03-29	2020-03-30	2020-03-31	2020-04-01	2020-04-02	2020-04-03	2020-04-04	2020-04-05	2020-04-06	2020-04-07	2020-04-08	2020-04-09	2020-04-10	2020-04-11	2020-04-12	2020-04-13	2020-04-14	2020-04-15	2020-04-16	2020-04-17	2020-04-18
Social Gatherings	0	0	0	0	0	0	0	0	0	0	2	2	2	2	2	2	2	2	4	4	4	4	4	4	4	4	4	4	4	4	4	4	4	4	4	4	4	4	4	4	4	4	4	4	4	4	4	4	4
Religious Gatherings	0	0	0	0	0	0	0	0	0	0	2	2	2	2	2	2	2	2	4	4	4	4	4	4	4	4	4	4	4	4	4	4	4	4	4	4	4	4	4	4	4	4	4	4	4	4	4	4	4
Funerals	0	0	0	0	0	0	0	0	0	0	2	2	2	2	2	2	2	2	4	4	4	4	4	4	4	4	4	4	4	4	4	4	4	4	4	4	4	4	4	4	4	4	4	4	4	4	4	4	4
Stay at Home Orders	0	0	0	0	0	0	0	0	0	0	0	0	0	0	0	1	1	1	4	4	4	4	4	4	4	4	4	4	4	4	4	4	4	4	4	4	4	4	4	4	4	4	4	4	4	4	4	4	4
Restaurants	0	0	0	0	0	0	0	0	0	0	0	0	0	0	0	1	1	1	4	4	4	4	4	4	4	4	4	4	4	4	4	4	4	4	4	4	4	4	4	4	4	4	4	4	4	4	4	4	4
Bars	0	0	0	0	0	0	0	0	0	0	0	0	0	0	0	1	1	1	4	4	4	4	4	4	4	4	4	4	4	4	4	4	4	4	4	4	4	4	4	4	4	4	4	4	4	4	4	4	4
Movie Theaters	0	0	0	0	0	0	0	0	0	0	0	0	0	0	0	0	0	0	5	5	5	5	5	5	5	5	5	5	5	5	5	5	5	5	5	5	5	5	5	5	5	5	5	5	5	5	5	5	5
Hair Salons/Barbers	0	0	0	0	0	0	0	0	0	0	0	0	0	0	0	0	0	0	5	5	5	5	5	5	5	5	5	5	5	5	5	5	5	5	5	5	5	5	5	5	5	5	5	5	5	5	5	5	5
Indoor Gyms	0	0	0	0	0	0	0	0	0	0	0	0	0	0	0	0	0	0	5	5	5	5	5	5	5	5	5	5	5	5	5	5	5	5	5	5	5	5	5	5	5	5	5	5	5	5	5	5	5
Non-Essential Retail Stores	0	0	0	0	0	0	0	0	0	0	0	0	0	0	0	0	0	0	5	5	5	5	5	5	5	5	5	5	5	5	5	5	5	5	5	5	5	5	5	5	5	5	5	5	5	5	5	5	5
Childcare/Early Learning	0	0	0	0	0	0	0	0	0	0	0	0	0	0	0	0	0	0	4	4	4	4	4	4	4	4	4	4	4	4	4	4	4	4	4	4	4	4	4	4	4	4	4	4	4	4	4	4	4
K-12 Schools	0	0	0	0	0	0	0	0	0	0	0	0	0	0	0	0	0	0	4	4	4	4	4	4	4	4	4	4	4	4	4	4	4	4	4	4	4	4	4	4	4	4	4	4	4	4	4	4	4
Higher Educations	0	0	0	0	0	0	0	0	0	0	0	0	0	0	0	0	0	0	4	4	4	4	4	4	4	4	4	4	4	4	4	4	4	4	4	4	4	4	4	4	4	4	4	4	4	4	4	4	4
Prisons	0	0	0	0	0	0	0	0	0	0	0	0	0	0	0	0	0	0	0	0	0	0	0	4	4	4	4	4	4	4	4	4	4	4	4	4	4	4	4	4	4	4	4	4	4	4	4	4	4
Adjusted Daily Total	0	0	0	0	0	0	0	0	0	0	6	6	6	6	6	9	9	9	56	56	56	56	56	60	60	60	60	60	60	60	60	60	60	60	60	60	60	60	60	60	60	60	60	60	60	60	60	60	60
CA - Adjusted Daily Average	0	0	0	0	0	0	0	0	0	0	0.428571	0.428571	0.428571	0.428571	0.428571	0.642857	0.642857	0.642857	4	4	4	4	4	4.28571	4.28571	4.28571	4.28571	4.28571	4.28571	4.28571	4.28571	4.28571	4.28571	4.28571	4.28571	4.28571	4.28571	4.28571	4.28571	4.28571	4.28571	4.28571	4.28571	4.28571	4.28571	4.28571	4.28571	4.28571	4.28571
[truncated: 62 more columns]

## Sheet: Georgia
GA - Adjusted	2020-03-01	2020-03-02	2020-03-03	2020-03-04	2020-03-05	2020-03-06	2020-03-07	2020-03-08	2020-03-09	2020-03-10	2020-03-11	2020-03-12	2020-03-13	2020-03-14	2020-03-15	2020-03-16	2020-03-17	2020-03-18	2020-03-19	2020-03-20	2020-03-21	2020-03-22	2020-03-23	2020-03-24	2020-03-25	2020-03-26	2020-03-27	2020-03-28	2020-03-29	2020-03-30	2020-03-31	2020-04-01	2020-04-02	2020-04-03	2020-04-04	2020-04-05	2020-04-06	2020-04-07	2020-04-08	2020-04-09	2020-04-10	2020-04-11	2020-04-12	2020-04-13	2020-04-14	2020-04-15	2020-04-16	2020-04-17	2020-04-18
Social Gatherings	0	0	0	0	0	0	0	0	0	0	0	0	0	0	0	0	0	0	0	0	0	0	3	3	3	3	3	3	3	3	3	3	3	3	3	3	3	3	3	3	3	3	3	3	3	3	3	3	3
Religious Gatherings	0	0	0	0	0	0	0	0	0	0	0	0	0	0	0	0	0	0	0	0	0	0	2	2	2	2	2	2	2	2	2	2	2	2	2	2	2	2	2	2	2	2	2	2	2	2	2	2	2
Funerals	0	0	0	0	0	0	0	0	0	0	0	0	0	0	0	0	0	0	0	0	0	0	2	2	2	2	2	2	2	2	2	2	2	2	2	2	2	2	2	2	2	2	2	2	2	2	2	2	2
Stay at Home Orders	0	0	0	0	0	0	0	0	0	0	0	0	0	0	0	0	0	0	0	0	0	0	3	3	3	3	3	3	3	3	3	3	4	4	4	4	4	4	4	4	4	4	4	4	4	4	4	4	4
Restaurants	0	0	0	0	0	0	0	0	0	0	0	0	0	0	0	0	0	0	0	0	0	0	0	0	0	0	0	0	0	0	0	0	4	4	4	4	4	4	4	4	4	4	4	4	4	4	4	4	4
Bars	0	0	0	0	0	0	0	0	0	0	0	0	0	0	0	0	0	0	0	0	0	0	5	5	5	5	5	5	5	5	5	5	5	5	5	5	5	5	5	5	5	5	5	5	5	5	5	5	5
Movie Theaters	0	0	0	0	0	0	0	0	0	0	0	0	0	0	0	0	0	0	0	0	0	0	3	3	3	3	3	3	3	3	3	3	5	5	5	5	5	5	5	5	5	5	5	5	5	5	5	5	5
Hair Salons/Barbers	0	0	0	0	0	0	0	0	0	0	0	0	0	0	0	0	0	0	0	0	0	0	3	3	3	3	3	3	3	3	3	3	3	5	5	5	5	5	5	5	5	5	5	5	5	5	5	5	5
Indoor Gyms	0	0	0	0	0	0	0	0	0	0	0	0	0	0	0	0	0	0	0	0	0	0	3	3	3	3	3	3	3	3	3	3	3	4	4	4	4	4	4	4	4	4	4	4	4	4	4	4	4
Non-Essential Retail Stores	0	0	0	0	0	0	0	0	0	0	0	0	0	0	0	0	0	0	0	0	0	0	3	3	3	3	3	3	3	3	3	3	3	4	4	4	4	4	4	4	4	4	4	4	4	4	4	4	4
Childcare/Early Learning	0	0	0	0	0	0	0	0	0	0	0	0	0	0	0	0	0	0	0	0	0	0	1	2	2	2	2	2	2	2	2	2	2	2	2	2	2	2	2	2	2	2	2	2	2	2	2	2	2
K-12 Schools	0	0	0	0	0	0	0	0	0	0	0	0	0	0	0	0	0	3	3	3	3	3	3	3	3	3	3	3	3	3	3	3	3	3	3	3	3	3	3	3	3	3	3	3	3	3	3	3	3
Higher Educations	0	0	0	0	0	0	0	0	0	0	0	0	0	0	0	0	0	3	3	3	3	3	3	3	3	3	3	3	3	3	3	0	0	0	0	0	0	0	0	0	0	0	0	0	0	0	0	0	0
Prisons	0	0	0	0	0	0	0	0	0	0	0	0	0	0	0	0	0	0	0	0	0	0	0	0	0	0	0	0	0	0	0	0	0	0	0	0	0	0	0	0	0	0	0	0	0	0	0	0	0
Daily Adjusted Total	0	0	0	0	0	0	0	0	0	0	0	0	0	0	0	0	0	6	6	6	6	6	34	35	35	35	35	35	35	35	35	32	39	43	43	43	43	43	43	43	43	43	43	43	43	43	43	43	43
GA - Adjusted Daily Average	0	0	0	0	0	0	0	0	0	0	0	0	0	0	0	0	0	0.428571	0.428571	0.428571	0.428571	0.428571	2.42857	2.5	2.5	2.5	2.5	2.5	2.5	2.5	2.5	2.28571	2.78571	3.07143	3.07143	3.07143	3.07143	3.07143	3.07143	3.07143	3.07143	3.07143	3.07143	3.07143	3.07143	3.07143	3.07143	3.07143	3.07143
[truncated: 62 more columns]

[truncated: 4 more sheets: 14-Domain Comparison, Peak Intensity, First Mandate, Epi Data-Stata Format]
